# Supplementary material for: Encoding ordered structural complexity to covalent organic frameworks
Source: Nat Commun. 2024 Mar 18;15:2411. doi: 10.1038/s41467-024-46849-w (PMC10948875; doi:10.1038/s41467-024-46849-w)
Supplement: Supplementary file 3 — Source data [file 41467_2024_46849_MOESM3_ESM.zip]

Archive with 2 entries (2 files):
- souce data.xlsx
- synthesis.cdx
