# Supplementary material for: Encoding ordered structural complexity to covalent organic frameworks
Source: Nat Commun. 2024 Mar 18;15:2411. doi: 10.1038/s41467-024-46849-w (PMC10948875; doi:10.1038/s41467-024-46849-w)
Supplement: Supplementary file 3 — Source data [file 41467_2024_46849_MOESM3_ESM.zip › souce data.xlsx]

## Sheet: figure 2
b		torsion angle
	176.2	59.9	4.9	168.6
c		torsion angle
Strut A	143.1	174.7	170.3	142.6
Strut B	140.9	174.6	172.1	141.3
Strut C	145	174.9	145.3	168.6
Strut D	39.3	5.1	4	41.3
Strut E	146.8	174.4	139.1	168.6
Strut F	42.4	69.5	8.3	43.4
Strut G	174.7	170.5	0.7	180
Strut H	143.3	177.1	135	170.7
Strut I	139.1	168.6	174.4	146.8

## Sheet: figure 4
c	Distance	Dihedral angle
	4.403/4.395	16.57/17.35
	4.377/4.453	16.83/18.77
	4.453	19.6
	4.914/5.333	38.78/65.81
	4.377/4.403	16.84/16.57
	5.333/5.333	38.71/65.83
	4.377/4.453	16.84/18.77
	4.377/4.403	16.84/16.56
	4.914/5.333	38.78/65.81
	4.453	19.6
	4.395	16.91
	4.403	16.57
	4.928/5.230	62.43/66.99
	5.029	66.93
	4.881	67.72
	4.893	67.4

## Sheet: figure 5
a	AB	-372.1
	CD	-358.7
	EF	-374.8
	HI	-176.7
	GH	0
	FG	-79.2
	IA	-229.8
	DE	-293.5
	BC	-262

## Sheet: extended data1
		Distance (Å)	Dihedral angle (θ)
COF-305	1	4.403	16.57
	2	4.395	17.35
	3	4.377	16.84
	4	4.403	16.56
	5	4.377	16.83
	6	4.453	18.77
	7	4.914/5.333	38.78/65.81
	8	4.453	19.6
	9	5.333/4.914	65.81/38.71
	10	5.333/4.914	65.81/38.78
	11	4.453	19.6
	12	4.914/5.333	38.78/65.81
	13	4.377	16.84
	14	4.453	18.77
	15	4.403	16.57
	16	4.377	16.84
	17	4.395	16.91
	18	4.403	16.57
COF-304	1	4.928	62.43
	2	5.23	66.99
COF-300		5.029	66.93
TAM		4.881	67.72
TPM		4.893	67.4
